# Supplementary material for: Genetic Characteristics of Brazilian Patients with MH History
Source: Genes (Basel). 2025 Sep 25;16(10):1127. doi: 10.3390/genes16101127 (PMC12562892; doi:10.3390/genes16101127)
Supplement: Supplementary file 1 [file genes-16-01127-s001.zip]

Archive with 1 entries (1 files):
- genes-3817995-supplementary.pdf
